# Supplementary material for: Sex-specific KDM6A-HNF4A-CREBH network controls lipoprotein cholesterol metabolism and atherosclerosis via epigenetic reprograming of hepatocytes
Source: Nat Commun. 2026 Mar 23;17:3945. doi: 10.1038/s41467-026-70846-w (PMC13133126; doi:10.1038/s41467-026-70846-w)
Supplement: Supplementary file 4 — Source data [file 41467_2026_70846_MOESM4_ESM.xlsx]

## Sheet: Figure 1
Figure 1f
	WT													LKO
Total Cholesterol (mmol/L)	26.546	23.719	26.116	21.614	23.681	26.38	25.708	28.227	25.326	5.734	3.083	4.492	16.733	39.04	37.635	42.266	51.254	53.851	18.195	52.928	51.637	52.269	51.467	50.704	52.528
VLDL-C (mmol/L)	18.322	16.4894	12.3555	11.9742	14.1423	17.2024	12.5275	16.1204	11.6955	1.2454	0.271	0.6882	8.9973	32.9068	29.6564	36.1712	44.0477	44.874	13.5444	45.3699	39.9929	44.8154	45.5998	43.8539	45.8307
LDL-C (mmol/L)	7.4541	6.5014	11.5067	8.3862	8.5465	8.1541	11.5815	9.4419	11.4499	2.7128	1.0461	1.7609	6.2397	5.8013	7.0302	5.4608	6.5451	8.2823	4.0011	6.6954	10.6321	7.3804	5.7695	6.7588	6.6185
HDL-C (mmol/L)	0.7698	0.7282	2.2538	1.2536	0.9922	1.0235	1.6016	2.6646	2.1806	1.7752	1.7659	2.043	1.4959	0.3318	0.9484	0.6298	0.6612	0.6947	0.6496	0.8627	0.7694	0.0732	0.1029	0.0913	0.0788
Figure 1h
	WT													LKO
Total TG (mmol/L)	1.3495	1.3495	1.8698	1.3391	2.0342	1.9312	1.83	2.2459	1.2374	0.7539	0.606	0.5074	1.515	0.9094	0.9782	1.217	1.0233	1.0526	0.82	1.7958	1.8956	1.9678	1.9327	1.3546	1.4798
VLDL-TG (mmol/L)	0.8625	0.9077	1.2212	0.9295	1.5356	1.408	1.1739	1.4711	0.7667	0.1863	0.125	0.1244	0.8678	0.5357	0.6146	0.6725	0.6591	0.7212	0.2333	1.2592	1.3919	1.4251	1.3805	0.8995	0.913
LDL-TG (mmol/L)	0.1754	0.1437	0.212	0.1225	0.1731	0.1711	0.1768	0.2367	0.134	0.1096	0.1575	0.077	0.15	0.0977	0.1243	0.1826	0.1297	0.1214	0.1895	0.1717	0.1763	0.1775	0.2022	0.1512	0.1622
HDL-TG (mmol/L)	0.0534	0.0603	0.0993	0.0569	0.0643	0.0892	0.1138	0.1635	0.0497	0.0646	0.0527	0.0586	0.0538	0.1094	0.0529	0.1407	0.077	0.0491	0.1136	0.0727	0.0633	0.1029	0.1001	0.0733	0.086
Figure 1i
	time (h)	WT				LKO						WT	LKO
0h TG	0	0.591	0.21	0.855	0.448	0.484	0.693	0.812	1.326		AUC (mmol/L)	50.785	45.1575
1h TG	1	5.37	2.901	5.735	3.124	2.327	2.564	2.379	2.96			52.331	46.987
2h TG	2	4.263	10.538	10.139	8.908	5.774	6.27	6.576	7.073			71.1688	50.5977
5h TG	5	19.116	12.273	22.98	20.31	17.969	18.145	18.566	18.407			61.2302	55.6728
Figure 1j
time(h)	WT				LKO						WT	LKO
0	13.359	9.55685	12.308	8.29481	52.6135	52.8788	30.183	22.8379		AUC (mmol/L)	82.2469	249.12
1	12.1726	6.22313	12.0955	8.77392	49.1948	50.5206	28.2333	21.1976			44.423	251.305
2	17.552	7.34656	14.5187	11.3118	50.8866	49.8242	33.6095	24.9794			79.746	171.493
5	26.143	16.452	28.871	30.942	67.654	69.722	55.481	48.881			71.3944	137.432
Figure 1k
WT	LKO
1	1.04452
0.826689	0.930055
0.981141	0.810575
Figure 1l
	WT						LKO
Total Cholesterol (mg/g)	2.63754	2.61919	3.2416	2.86749	3.06692	3.09827	4.0789	4.27317	4.30349	4.16387	4.19109	4.23976
Free Cholesterol (mg/g)	1.99781	2.06566	2.65219	2.3315	2.55835	2.69508	3.42391	3.65344	3.79698	3.53816	3.74749	3.73408
Figure 1m
	WT						LKO
Triglyceride (mg/g)	33.1809	22.0216	22.2788	27.8949	26.5316	25.4727	9.82047	9.67042	16.7913	21.7901	19.938	21.6486
Figure 1q
	WT										LKO
Kdm6a	0.92	0.89	0.93	0.96	1.01	0.89	0.9	1.16	0.91	1.26	0.66	0.74	0.58	0.57	0.61	0.45	0.5	0.43	0.6	0.64	0.52
Srebp1c	1.45	1.51	1.59	1.23	0.95	0.73	1.61	0.55	0.71	1.02	0.58	0.51	0.75	0.84	0.69	0.95	1.25	0.93	0.71	1	0.76
Cyp7a1	1.64	2.25	0.44	1.63	2.61	0.64	0.75	0.37	1.92	1.57	1	0.43	0.76	0.72	0.88	1.01	0.95	0.94	0.53	0.34	0.78
Cyp8b1	0.31	1.84	1.57	0.73	0.91	1.47	1.41	2.36	1.78	0.65	0.42	0.29	0.31	0.62	0.41	0.68	0.9	1.22	0.47	0.32	0.41
Ntcp	1.58	2.24	1.54	2.29	1.74	1.83	1.22	1.12	1.4	0.28	0.68	0.48	0.58	0.96	0.51	1.03	0.65	0.59	0.84	0.48	0.44
Baat	1.29	1.17	1.06	1.2	1.23	0.98	1.2	0.92	1.17	0.98	1.14	0.71	0.74	1.12	0.85	1.15	1.26	1.02	0.84	0.95	0.86
Apoa5	1.37	1.83	1.49	1.5	1.29	1.52	0.88	0.59	0.99	0.92	0.9	0.61	0.62	1.17	0.7	1.12	1.26	0.92	1.2	0.75	1.02
Scap	1.22	1.81	1.46	1.67	1.44	1.5	1.19	0.5	1.11	0.66	0.83	0.72	0.94	1.22	0.75	0.94	0.67	0.76	0.86	0.72	0.57
Dgat2	1.45	1.9	1.21	1.55	1.47	1.23	1.04	0.76	1.12	0.64	0.72	0.68	0.67	1.03	0.66	1.07	0.77	0.7	0.56	0.6	0.67
Abcc6	1.72	1.73	1.63	1.9	1.44	1.34	1.16	0.25	1.11	0.89	0.6	0.54	0.75	0.94	0.69	0.82	0.68	0.66	0.79	0.81	0.76
Lcat	1.63	1.02	1.11	1.68	1.47	1.24	1.06	0.76	1.27	0.88	0.65	0.53	0.66	0.84	0.89	0.89	0.8	0.77	1.04	0.85	0.91
Mrp2	1.36	1.21	0.95	1.12	1.09	0.81	1.36	0.52	0.84	1.05	0.67	0.55	0.77	0.87	0.79	0.85	0.71	0.72	0.89	0.91	0.95
Apoa1	1.14	1.11	0.77	0.96	0.86	1.44	0.89	1.64	0.98	0.6	0.99	0.55	0.83	0.79	0.46	0.63	0.43	0.41	0.49	0.62	0.57
Figure 1s
Female WT	Female LKO
0.280792	0.355641
0.281124	0.261712
0.287687	0.38906
0.0256271	0.368152
0.000944734	0.418044
0.00878283	0.457204
0.266486	0.35786
0.239277	0.411632
0.336605
0.250086
Figure 1t
Male WT	Male LKO
0.124289	0.160842
0.0490129	0.0599846
0.110797	0.153946
0.0877676	0.235478
0.0385219	0.0207282
0.125376	0.0230599
0.105123	0.0653655

## Sheet: Figure 2
Figure 2t
	siLuc			siKMT2C			siKMT2D			siKMT2C+siKMT2D
KMT2C	1.06	1	0.94	0.54	0.48	0.62				0.54	0.65	0.62
KMT2D	1	1.06	0.94				0.5	0.49	0.5	0.43	0.48	0.5
APOA1	0.95	1.05	1	0.55	0.48	0.5	0.4	0.41	0.42	0.6	0.63	0.6
APOH	1.05	1.02	0.93	0.53	0.48	0.58	0.58	0.51	0.52	0.59	0.57	0.62
APOM	1.01	1.04	0.95	1.06	1.11	1.22	0.45	0.45	0.49	0.5	0.61	0.67

## Sheet: Figure 3
Figure 3j
	siLuc				siKDM6A				siHNF4A				siKDM6A+siHNF4A
KDM6A	0.89	0.96	1.23	0.95	0.37	0.29	0.44	0.39	0.61	1.04	0.76	0.59	0.27	0.3	0.28	0.31
HNF4A	0.93	0.98	1.14	0.96	0.69	0.75	1.08	0.95	0.1	0.09	0.11	0.12	0.1	0.1	0.09	0.1
APOA1	0.99	0.97	1.08	0.97	0.52	0.49	0.64	0.6	0.14	0.13	0.17	0.2	0.13	0.12	0.13	0.17
APOH	0.91	1.06	1.08	0.95	0.55	0.69	0.6		0.65	0.74	0.73		0.51	0.7	0.49	0.63
APOM	0.88	0.94	1.24	0.97	0.58	0.5	0.78	0.68	0.34	0.38	0.43	0.57	0.32	0.4	0.4	0.38

## Sheet: Figure 5
Figure 5b
	siLuc			siCREBH
CREBH	0.94	1.09	0.97	0.63	0.57	0.52	0.47
APOA1	0.93	1.04	1.04	0.59	0.55	0.55	0.49
APOC2	0.95	1.12	0.95	0.59	0.59	0.52	0.41
APOH	0.88	1.16	0.97	0.72	0.82	0.74	0.57
APOM	0.92	1.03	1.06	0.87	0.85	0.79	0.72

## Sheet: Supplementary Figure 1
Supplementary Figure 1a
Cellline	KDM6A	KDM6C	ratio
Hepatocyte4	3.39988	2.07379	0.60996
SNU-182	3.16302	1.85997	0.588037
SNU-886	2.88714	1.69243	0.586196
Hepatocyte3	3.62833	2.08083	0.573495
JHH-2	3.74631	2.1137	0.564208
JHH-5	4.35544	2.30247	0.528641
Hepatocyte2	2.45478	1.17508	0.478689
Huh-6	4.62702	2.13881	0.462244
Hepatocyte1	2.45053	1.09585	0.447189
SNU-475	3.5472	1.51349	0.426672
SNU-449	3.76022	1.52607	0.405846
Huh-1	4.62	1.65581	0.3584
SNU-423	4.49825	1.55385	0.345435
SNU-354	3.24747	0.967021	0.297777
JHH-7	5.22651	1.52055	0.29093
SNU-739	4.46009	1.27798	0.286538
JHH-1	3.06833	0.0186627	0.00608236
JHH-6	3.49185	0.0188763	0.0054058
Hep3B	4.88313	0	0
HepG2	2.6241	0	0
HLE	3.84499	0	0
HLF	3.27247	0	0
Huh-7	5.87701	0	0
JHH-4	2.98932	0	0
Li-7	4.61883	0	0
Mahlavu	4.06867	0	0
MHCC-97H	4.17632	0	0
PLC/PRF/5	4.04701	0	0
PLC8024	4.16511	0	0
SNU-368	3.41156	0	0
SNU-387	4.21723	0	0
SNU-398	3.54967	0	0
SNU-761	4.46989	0	0
SNU-878	3.51979	0	0
Tong	4.35685	0	0
Supplementary Figure 1b
	HepG2	Huh-1	Huh-7	SNU-182
log2(TPM+1)	0	1.65581	0	1.85997
Supplementary Figure 1c
HASMC	HROHep03	huH-1	HepG2	Huh-7
1	1.97525	0.899613	0.973727	0.973574
1	1.90291	0.969577	1.00382	0.801088
1	2.07441	0.875429	1.13582	0.776972
Supplementary Figure 1h
	siLuc				siKDM6A				siUTY				siKDM6A+siUTY
KDM6A	1.01	1.01	0.99	0.98	0.36	0.27	0.31	0.3					0.21	0.25	0.22
UTY	0.93	1.05	1.01	1					0.71	0.83	0.64	0.77	0.85	0.76	0.73
APOA1	1.04	1.07	0.96	0.93	1.16	0.88	0.89	0.85	1.03	1.08	0.98	0.91	0.71	0.72	0.66
APOH	0.98	1.02	0.98	1	1.02	0.8	0.88	0.88	0.8	0.87	0.84	0.8	0.71	0.67	0.66
APOM	0.96	1.03	1.01	1	0.84	0.67	0.77	0.82	0.94	0.94	0.89	0.9	0.64	0.65	0.59

## Sheet: Supplementary Figure 2
Supplementary Figure 2a
	WT								LKO
VLDL-C (mmol/L)	0.015	0.013	0.012	0.019	0.006	0.017	0.018	0.017	0.044	0.023	0.017	0.019	0.016	0.023	0.013	0.017
LDL-C (mmol/L)	0.329	0.387	0.319	0.315	0.179	0.261	0.217	0.172	0.484	0.621	0.355	1.67	0.377	2.104	1.323	0.203
HDL-C (mmol/L)	1.694	1.504	1.541	1.687	0.798	1.727	1.453	1.171	1.242	2.262	1.866	2.297	0.716	1.827	1.597	0.482
Total-C (mmol/L)	2.038	1.904	1.872	2.021	0.983	2.005	1.688	1.36	1.77	2.906	2.238	3.986	1.109	3.954	2.933	0.702
Supplementary Figure 2b
	WT					LKO
VLDL-TG (mmol/L)	0.022	0.017	0.019	0.046	0.005	0.038	0.025	0.015	0.012	0.014	0.009
LDL-TG (mmol/L)	0.068	0.072	0.078	0.091	0.052	0.219	0.084	0.06	0.143	0.255	0.086
HDL-TG (mmol/L)	0.131	0.092	0.094	0.153	0.058	0.118	0.144	0.087	0.109	0.134	0.091
Glycerol (mmol/L)	0.385	0.292	0.5	0.564	0.462	0.708	0.403	0.452	0.313	0.715	0.529
Supplementary Figure 2c
	WT								LKO
VLDL-C (mmol/L)	0.017	0.021	0.034	0.012	0.023	0.021	0.01	0.034	0.018	0.007	0.028	0.019	0.013	0.011
LDL-C (mmol/L)	0.156	0.214	0.198	0.243	0.113	0.151	0.083	0.15	0.262	0.103	0.212	0.316	0.14	0.053
HDL-C (mmol/L)	2.154	2.848	2.399	2.742	1.277	1.616	0.805	1.518	2.548	1.422	1.575	2.549	1.15	1.321
Total-C (mmol/L)	2.327	3.083	2.631	2.997	1.413	1.788	0.898	1.702	2.828	1.532	1.815	2.884	1.303	1.385
Supplementary Figure 2d
	WT				LKO
VLDL-TG (mmol/L)	0.024	0.058	0.065	0.051	0.027	0.006	0.048	0.049
LDL-TG (mmol/L)	0.018	0.107	0.11	0.125	0.183	0.054	0.134	0.134
HDL-TG (mmol/L)	0.088	0.129	0.049	0.112	0.104	0.104	0.116	0.096
Glycerol (mmol/L)	0.376	0.56	0.395	0.497	0.671	0.537	0.663	0.436
Supplementary Figure 2f
	WT								LKO
Total Cholesterol (mmol/L)	14.233	14.99	9.892	10.701	12.521	9.483	18.377	14.87	10.598	31.414	9.308	16.289	23.852	3.68	3.454	4.613
VLDL-C (mmol/L)	1.3692	2.3864	0.3808	1.2435	1.9946	0.1868	1.4426	0.9323	1.3555	8.8587	0.5185	1.3064	4.9731	0.0456	0.0345	0.1038
LDL-C (mmol/L)	8.2865	10.0058	5.7097	6.9589	7.624	4.7462	11.6308	8.9711	6.5665	19.2159	5.0896	10.35	15.3106	1.6567	1.4528	2.2479
HDL-C (mmol/L)	4.5759	2.5978	3.8015	2.4987	2.9036	4.5509	5.3036	4.9666	2.676	3.3393	3.6999	4.6326	3.5683	1.9776	1.9667	2.2613
Supplementary Figure 2h
	WT								LKO
Total TG (mmol/L)	1.187	3.1533	0.6852	1.3414	2.2082	1.1243	0.9848	0.9355	1.6034	3.3195	1.5632	1.4961	1.967	2.2657	0.4534	0.409
VLDL-TG (mmol/L)	0.3957	1.7517	0.1436	0.7368	1.3461	0.2305	0.3638	0.3415	0.815	2.2636	0.5907	0.6381	1.1043	0.4201	0.0428	0.0636
LDL-TG (mmol/L)	0.3327	0.63	0.1362	0.2605	0.4474	0.3636	0.2548	0.2446	0.3433	0.5351	0.2173	0.4369	0.3094	0.6452	0.1104	0.1326
HDL-TG (mmol/L)	0.0457	0.1097	0.029	0.0512	0.095	0.1159	0.0269	0.03	0.0678	0.004	0.084	0.0422	0.0694	0.0599	0.0098	0.0174
Supplementary Figure 2i
	WT				LKO
0	22.604	45.5088	14.3954	18.5152	108.706	76.3042	37.1712	17.2231
1	2.26678	2.14517	2.10906	2.80855	21.1408	19.7038	11.8677	7.16135
2	4.11729	0.697149	1.43197	1.26984	8.81305	7.94645	5.11093	3.53166
5	0.927915	0.713818	0.783839	0.950808	3.10051	3.2396	2.10288	1.74205
Supplementary Figure 2j
time	WT					LKO
0	2.22593	1.96024	1.71639	1.70093	1.62996	3.73791	3.12829	3.77249	1.95547	3.51203
1	2.3549	1.37041	1.52282	1.41136	1.83923	2.65493	2.56622	3.44061	2.50503	2.84396
2	1.47664	1.2817	1.27715	1.31355	1.53328	2.71567	2.73454	2.74592	2.26437	2.70225
5	1.2792	1.25554	1.42205	1.2378	1.4655	3.24112	2.88172	2.22069	1.99823	2.19453
Supplementary Figure 2k
	WT						LKO
Total Cholesterol (mg/g)	2.28571	1.95822	1.85015	1.50348	1.56473	1.45027	2.03555	1.75962	2.29376	1.6831	1.77529	1.65856
Free Cholesterol (mg/g)	2.09021	1.84623	1.69548	1.51688	1.55029	1.37932	1.87675	1.6895	2.05535	1.58122	1.65629	1.60968
Supplementary Figure 2l
	WT						LKO
Triglyceride (mg/g)	25.2712	31.1274	26.6388	40.2846	53.5875	24.3966	28.4265	35.2087	36.1562	18.3732	26.8531	40.6705
Supplementary Figure 2m
	WT						LKO
Female (μmol/g)	0.30173	0.200419	0.178395	0.222443	0.319349		0.532983	1.12323	0.460304	0.471316	0.588043
Male (μmol/g)	0.220241	0.275301	0.392029	0.251075	0.308337	0.367802	0.295123	0.321552	0.270896	0.431672	0.352386	0.325957
Supplementary Figure 2n
WT (μmol/g)	LKO (μmol/g)
19.749	8.9616
9.84037	16.3221
12.8973	8.57178
14.4346	14.2628
16.2736	15.8265
7.41551	24.3212
Supplementary Figure 2o
	WT									LKO
Female (μmol/L)	58.1436	42.344	59.5799	20.3571	15.33	29.3618	50.7409	40.8524	28.5332	667.643	163.106	629.414	214.095	199.566	514.232	122.612	212.99	257.296	409.436	286.63	420.153
Male (μmol/L)	5.33098	4.28135	13.065	4.22611	0.303841	8.70082	12.1259	6.60157		1.90589	0.966755	7.92741	5.71768	12.5126	11.7944	24.8871	7.31973
Supplementary Figure 2p
	WT					LKO
CA (ng/ml)	2254.1	20128.1	1227	117.5	2062.9	10876.5	56012.5	526.6	6074	4782.85
DCA (ng/ml)	1621.4	1440.9	823.1	163.9	1422.4	1508.6	1011.5	697.6	1963.2	1250.4
CDCA (ng/ml)	387.3	873.18	220.7	12.1	348.3	201.6	184.3	35.8	502.5	228.3
UDCA (ng/ml)	559.9	736.29	118.1	20.2	463.8	94.6	140.5	16.2	268.8	142.9
Supplementary Figure 2q
	WT					LKO
TCA(ng/ml)	3244.6	42235.2	3755.4	1560.3	3897	610736	1437511	196054	160214	94588.6
TDCA(ng/ml)	1366.7	836.91	1847.3	479.2	1099.7	10879.6	24050.7	10659.1	8045.2	4408.5
TCDCA(ng/ml)	283.2	1751.13	600	184.5	412	7152.5	14158.5	4591.4	3913.3	1738.1
TUDCA(ng/ml)	371.1	1452.42	542.1	160.7	421.8	3193.7	9435.3	2687.9	2021.9	1095.86
Supplementary Figure 2r
	WT					LKO
αMCA	311.1	2305.62	101.1	33.4	283.2	179.7	485	21.4	168.1	221.37
βMCA	2089.2	20782.2	322.3	246.5	1508.1	3218.7	19412.4	618.1	2790.5	1773.4
ωMCA	3153.6	15856.1	462.7	204	2014.7	2920.4	6746.5	624.9	3987.7	3548.57
Supplementary Figure 2s
	WT					LKO
T-αMCA	4791.3	82328.2	6298.1	798.3	5073.7	123243	176441	18719.6	66746.2	47430.3
T-βMCA	5324.4	120973	3371.9	2221.7	7036.4	508243	1640639	158433	134362	73051.9
T-ωMCA	9965.5	139473	4659.9	2247.7	15554.5	465672	715910	176469	174218	118446
Supplementary Figure 2t
	WT					LKO
C4 (ng/ml)	264.9	16.3	313.5	262.9	390.2	1512.5	824.7	644.6	1009.1	604
Supplementary Figure 2u

## Sheet: Supplementary Figure 6
Supplementary Figure 6b
	Floxed Vehicle							Floxed GSK2324							LKO Vehicle						LKO GSK2324
Shp	0.77	0.59	0.49	1.45	0.58	0.69	1.04	3.73	4.51	5.56	4.36	6.78	7.3	3.93	0.51	1.49	1.85	1.43	0.56	0.6	5.64	3.79	2.43	2.62	3.38	4.81	2.91
Bsep	1.31	1.33	1.29	1.01	0.98	0.9	0.97	2.66	3.2	3.15	3.73	4.74	3.39	3.08	1.46	1.17	0.98	0.8	1.07	1.04	2.62	3.01	3.04	2.09	2.53	2.12	3.21
Ntcp	1.83	1.46	1.67	1.56	1.4	1.55	0.93	1.03	1.07	0.99	1.15	1.2	0.87	0.79	0.62	1.08	0.85	1.25	1.21	1.12	0.44	0.21	0.54	0.74	0.83	0.28	0.8
Cyp7a1	1.67	2.03	2.38	2.54	1.11	2.64	0.55	0.36	0.15	0.19	0.59	0.29	0.06	0.17	2.22	1.68	0.19	1.23	1.09	1.49	0.17	0.13	0.76	0.26	0.37	0.08	0.79
Cyp8b1	1.04	1.03	1.5	0.83	0.66	0.77	0.29	0.02	0.06	0.01	0.02	0.01	0	0	0.9	0.81	0.55	1.54	0.78	0.92	0.01	0	0.05	0.02	0.12	0	0.03
Srebp1c	2.11	0.84	1.32	3.58	1.72	3.46	0.98	1.33	0.5	1.07	1.76	1.66	0.86	0.63	0.79	2.22	1.08	0.86	1.17	1.21	0.46	0.25	0.78	0.55	0.52	0.27	0.87
Srebp2	1.47	1.13	1	1.68	1.13	1.63	0.5	2.09	2.27	1.83	2.04	1.38	1.36	1.08	1.34	1.39	1.31	1.76	1.27	1.46	2.15	0.87	2.39	1.54	2.15	1.3	1.92
Apoa1	1.64	1.45	1.06	1.38	1.17	1.14	2.88	1.06	1.04	0.91	0.94	1.7	1.31	1.09	0.88	1.25	0.75	0.85	0.95	0.94	0.81	0.81	0.78	0.77	0.92	1.08	0.79
Apoh	2.42	2.09	2.21	2.23	1.98	2.4	1.75	1.69	1.53	1.69	1.55	1.79	1.62	1.39	0.88	1.12	1.09	1.11	0.96	1.21	0.68	0.53	0.6	0.55	0.7	0.49	0.76
Apom	2.09	2.22	2.8	2.94	2.6	2.78	2.93	1.76	2.43	2.69	2.77	2.28	2.74	2.61	0.74	0.8	0.93	1.32	1.05	1.23	0.95	0.8	1.04	0.93	0.83	0.9	1.23
Abca1	1.41	0.79	1.03	1.79	1.42	1.15	1.08	1.25	1.49	2	1.72	1.49	0.84	1	0.87	1.36	1.21	1.37	1.26	1	0.78	0.51	0.92	0.88	0.98	0.83	1.06
Supplementary Figure 6c
	siLuc				siLuc+GW4064				siKDM6A				siKDM6A+GW4064
SHP	1.09	0.83	1.06	1.05	1.54	1.4	1.37	1.24	0.89	0.75	0.74	0.78	0.95	1.01	1.04	0.9
BSEP	1.46	1.21	0.64	0.9	1.49	1.47	0.89	1.02	1.1	1.2	0.74	0.94	1.18	1.2	0.92	0.62
CYP7A1	1.43	1.18	0.9	0.65	1.15	0.99	0.87	0.99	0.79	0.92	0.57	0.86	0.69	0.57	0.45	0.44
CYP8B1	1.35	1.08	0.98	0.7	1.51	1.18	0.95	1.27	1.14	1.13	0.75	1.14	1.02	0.95	0.65	0.61
APOH	0.99	0.9	0.95	1.2	0.86	0.77	0.7	0.73	0.66	0.63	0.6	0.68	0.37	0.43	0.46	0.44
APOA1	1.01	0.98	0.96	1.05	1.01	0.91	0.86	0.82	0.5	0.62	0.49	0.58	0.41	0.43	0.46	0.44
APOM	1.04	0.86	1	1.11	1.06	1.03	0.96	0.84	0.51	0.69	0.57	0.58	0.47	0.55	0.52	0.52
Supplementary Figure 6d
	Floxed				Floxed GW3965				Floxed T0901317				LKO				LKO GW3965				LKO T0901317
Abca1	0.93	0.93	1.1	1.06	4.93	4.57	5.05	4.95	4.14	3.67	3.17	3.34	1.07	1.13	1.04	0.93	6.24	6.31	5.96	5.36	5.38	4.96	5.19	4.27
Srebp1c	1.08	1.01	1	0.93	6.19	7.01	6.82	7.06	2.94	2.78	3.04	3.16	0.71	0.72	0.65	0.64	6.18	6.6	7	7.07	4.21	4.32	4.29	4.44
Cyp7a1	0.8	1.61	0.84	0.91	0.47	0.47	0.57	0.59	0.66	0.75	0.56	0.61	0.25	0.24	0.21	0.23	0.2	0.22	0.29	0.22	0.25	0.17	0.25	0.26
Cyp8b1	1.09	0.89	1.05	0.99	0.77	0.77	0.77	0.8	1.03	1.16	0.82	0.9	0.8	0.65	0.6	0.63	0.66	0.59	0.62	0.57	0.88	0.82	0.81	0.77
Abca8b	0.97	0.85	1.1	1.1	0.82	0.63	0.87	0.5	0.6	0.68	0.51	0.56	0.48	0.44	0.45	0.41	0.38	0.33	0.38	0.43	0.41	0.31	0.34	0.34
Supplementary Figure 6e
	siLuc				siLuc T0901317				siKDM6A				siKDM6A T0901317
ABCA1	0.95	0.91	1.12	1.04	4.74	4.99	5.19	5.65	0.59	0.65	0.66	0.7	3.81	3.83	4.29	4.23
SREBP1C	1.24	0.83	0.81	1.2	4.23	2.88	3.64	5.11	1.19	1.13	1.1	1.46	5.44	4.73	5.81	6.61
CYP7A1	1.02	1.08	0.95	0.96	1.45	1.3	1.2	1.42	0.9	1.61	0.91	0.86	0.66	0.76	0.65	0.62
CYP8B1	1.12	1	0.87	1.03	2.07	1.67	1.68	1.47	1.2	1.07	1.19	1.09	1.12	1.15	1.23	1.22
SREBP2	1.01	1.03	1.09	0.88	1.22	1.2	1.05	1.41	0.92	0.95	0.74	0.6	1.17	1.02	1.25	1.22
